# Supplementary material for: Report tau or exp(tau) rather than tau-squared in random-effects meta-analyses
Source: Res Synth Methods. 2026 Feb 25;17(4):830–4. doi: 10.1017/rsm.2026.10075 (PMC13311348; doi:10.1017/rsm.2026.10075)
Supplement: Chatfield et al. supplementary material [file S1759287926100751sup001.zip]

Archive with 3 entries (3 files):
- Data_from_examples.xlsx
- Rcode.R
- Appendix.pdf
