# Supplementary material for: Report tau or exp(tau) rather than tau-squared in random-effects meta-analyses
Source: Res Synth Methods. 2026 Feb 25;17(4):830–4. doi: 10.1017/rsm.2026.10075 (PMC13311348; doi:10.1017/rsm.2026.10075)
Supplement: Chatfield et al. supplementary material [file S1759287926100751sup001.zip › Data_from_examples.xlsx]

## Sheet: Higgins2009
Study	SMD	SE
Steinglass et al. (2006)	0.38	0.4
Holliday et al. (2005)	0.07	0.21
Tchanturia et al. (2004a)	0.52	0.29
Tchanturia et al. (2004b)	0.85	0.25
Tchanturia et al. (2004b)	0.45	0.29
Murphy et al. (2002)	0.01	0.35
Murphy et al. (2002)	-0.58	0.36
Mathias & Kent (1998)	0.44	0.25
Kingston et al. (1996)	0.46	0.22
Thompson (1993)	0.93	0.47
Jones et al. (1991)	0.28	0.24
Jones et al. (1991)	0.2	0.28
Jones et al. (1991)	0.46	0.23
Witt et al. (1985)	0.59	0.36

## Sheet: BCG
author	tpos	tneg	ttotal	cpos	cneg	ctotal
Aronson (1948)	4	119	123	11	128	139
Ferguson & Simes (1949)	6	300	306	29	274	303
Rosenthal et al. (1960)	3	228	231	11	209	220
Hart & Sutherland (1977)	62	13536	13598	248	12619	12867
Frimodt-Moller et al. (1973)	33	5036	5069	47	5761	5808
Stein & Aronson (1953)	180	1361	1541	372	1079	1451
Vandiviere et al. (1973)	8	2537	2545	10	619	629
TB Prev. Trial, Madras (1980)	505	87886	88391	499	87892	88391
Coetzee & Berjak (1968)	29	7470	7499	45	7232	7277
Rosenthal et al. (1961)	17	1699	1716	65	1600	1665
Comstock et al. (1974)	186	50448	50634	141	27197	27338
Comstock & Webster (1969)	5	2493	2498	3	2338	2341
Comstock et al. (1976)	27	16886	16913	29	17825	17854
