# Supplementary material for: Report tau or exp(tau) rather than tau-squared in random-effects meta-analyses
Source: Res Synth Methods. 2026 Feb 25;17(4):830–4. doi: 10.1017/rsm.2026.10075 (PMC13311348; doi:10.1017/rsm.2026.10075)
Supplement: Chatfield et al. supplementary material [file S1759287926100751sup001.zip › Rcode.R]

library(meta)
library(readxl)

# By default,
# - show tau instead of tau2 in forest plots
# - show the confidence interval for tau in forest plots
settings.meta(forest.tau = TRUE, forest.tau.ci = TRUE)


# Higgins 2009 - Figure 1
dat1 <- read_excel("Data_from_examples.xlsx",
                   sheet = "Higgins2009", range = "A1:C15")
m1 <- metagen(SMD, SE, Study, data = dat1,
              method.tau = "DL", method.tau.ci = "QP", method.predict = "HTS",
              sm = "SMD", common = FALSE)
m1

forest(m1,
       text.random = "Random effects Mean",
       text.predict = "95% Prediction interval",
       ff.predict = "plain",
       digits.se = 2,
       digits.tau = 2, digits.I2 = 0, digits.pval.Q = 2, digits.weight = 0,
       col.diamond = "black",
       col.predict = gray(0.4), col.predict.lines = gray(0.4),
       leftcols = c("studlab","effect", "seTE", "ci"),
       leftlabs = c("Study", "SMD", "SE", "95%-CI"),
       rightcols = "w.random",
       file = "higgins.pdf")
# I manually edited the pdf, putting I2 on next line.


#BCG - Figure 2
dat2 <- read_excel("Data_from_examples.xlsx", sheet = "BCG", range = "A1:G14")
m2 <- metabin(tpos, ttotal, cpos, ctotal, author, data = dat2,
              method.tau = "REML", method.tau.ci = "QP", method.predict = "HTS",
              sm = "RR", common = FALSE)
m2

# exp(tau) and 95% CI:
exp(0.5597)
exp(0.346)
exp(1.0543)

forest(m2, pooled.totals = FALSE,
       text.random = "Random effects Geometric Mean",
       text.predict = "95% Prediction interval",
       ff.predict = "plain",
       at = c(0.1, 0.2, 0.5, 1, 2, 5, 10),
       label.e = "Vaccine",
       digits.tau = 2, digits.I2 = 0, digits.pval.Q = 2, digits.weight = 0,
       col.diamond = "black",
       col.predict = gray(0.4), col.predict.lines = gray(0.4),
       leftcols = c("studlab", "event.e", "n.e", "event.c",
                    "n.c", "effect", "ci"),
       leftlabs = c("Study", "TB", "Total", "TB", "Total", "RR", "95%-CI"),
       rightcols = "w.random",
       file = "bcg.pdf", width = 9)

# I manually edited the pdf, adding exp(), replacing tau values with the 
# 3 exp(tau) values above, and put I2 on the next line.


#Calculations for some numbers in section 3.2 Ratios 
1.75^2

0.5/1.75
0.5*1.75

0.5/3.06
0.5*3.06

1.41^2

0.5/1.41
0.5*1.41

0.5/1.99
0.5*1.99
